# Supplementary material for: Proteomics of Eosinophil Activation
Source: Front Med (Lausanne). 2017 Sep 29;4:159. doi: 10.3389/fmed.2017.00159 (PMC5626809; doi:10.3389/fmed.2017.00159)
Supplement: Supplementary file 1 [file Data_Sheet_1.xlsx]

## Sheet: Sheet1
			SHEET1:LABEL-FREE QUANTIFICATION OF STATs AND PSMBs
Rank	All Protein IDs	Majority protein IDs	Protein names	Gene names	Number of proteins	Peptides	Razor + unique peptides	Unique peptides	Sequence coverage [%]	Mol. weight [kDa]	Sequence length	PEP	Intensity	iBAQ
1636	P42224	P42224	Signal transducer and activator of transcription 1-alpha/beta	STAT1	1	43	43	4	46.7	87.334	750	1.7483e-297	10269000000	233390000
5603	P42224-2	P42224-2	Signal transducer and activator of transcription 1-alpha/beta	STAT1	1	40	1	1	45.8	83.042	712	2.1689e-246	197730000	4707900
3781	P52630-4;P52630	P52630-4;P52630	Signal transducer and activator of transcription 2	STAT2	2	18	18	18	24.9	97.456	847	1.1999e-98	1335000000	28403000
1760	P40763	P40763	Signal transducer and activator of transcription 3	STAT3	1	41	41	1	56.2	88.067	770	0	9790100000	203960000
5901	P40763-2	P40763-2	Signal transducer and activator of transcription 3	STAT3	1	41	1	1	56.2	87.98	769	0	157620000	3283800
1710	P51692	P51692	Signal transducer and activator of transcription 5B	STAT5B	1	36	36	13	46	89.865	787	2.6885e-221	9885300000	214900000
4188	P42229;P42229-2	P42229;P42229-2	Signal transducer and activator of transcription 5A	STAT5A	2	34	11	11	47.7	90.646	794	1.014e-202	949850000	19789000
2055	P42226;P42226-3;P42226-2	P42226;P42226-3;P42226-2	Signal transducer and activator of transcription 6	STAT6	3	20	20	20	25.6	94.134	847	2.7354e-212	5530500000	149470000
391	P20618	P20618	Proteasome subunit beta type-1	PSMB1	1	15	15	15	51	26.489	241	7.412e-294	25655000000	1710300000
702	P49721	P49721	Proteasome subunit beta type-2	PSMB2	1	15	15	15	39.8	22.836	201	9.9085e-54	11261000000	938390000
730	P49720	P49720	Proteasome subunit beta type-3	PSMB3	1	11	11	11	35.1	22.949	205	6.8757e-104	8021800000	891320000
1177	P28070	P28070	Proteasome subunit beta type-4	PSMB4	1	9	9	9	42.8	29.204	264	2.7894e-93	4740100000	430910000
3195	P28074;P28074-2;P28074-3	P28074;P28074-2	Proteasome subunit beta type-5	PSMB5	3	8	8	8	32.7	28.48	263	4.9755e-108	814690000	47923000
1689	P28072	P28072	Proteasome subunit beta type-6	PSMB6	1	6	6	6	21.3	25.357	239	3.053e-19	2426900000	220630000
648	Q99436	Q99436	Proteasome subunit beta type-7	PSMB7	1	11	11	11	47.3	29.965	277	1.8178e-246	12340000000	1028300000
744	P28062;P28062-2	P28062;P28062-2	Proteasome subunit beta type-8	PSMB8	2	18	18	18	61.2	30.354	276	3.7447e-248	16462000000	866410000
776	P28065-2;P28065	P28065-2;P28065	Proteasome subunit beta type-9	PSMB9	2	11	11	11	62.7	22.328	209	2.3627e-114	8236800000	823680000
310	P40306	P40306	Proteasome subunit beta type-10	PSMB10	1	13	13	13	65.9	28.936	273	0	30243000000	2160200000

## Sheet: Sheet2
					SHEET2:	SITES OF CHANGED PHOSPHORYLATION
Symbol	Site	FoldΔ	P-value	iBAQxE-06	Name	Pathway/Function	Implications of phosphorylation
						Chromatin Structure
BAP18	S96	2.9	0.00866434	2300	Isoform 3 of Chromatin complexes subunit BAP18	nucleosome remodeling	known CDK2 site
CBX3	S93	2.1	0.000602054	6100	Chromobox protein homolog 3	binds methylated K9 of heterochromatin histone 3	known site, between chromo domains
HMGN2	S29	4.9	0.000192944	8800	Non-histone chromosomal protein HMG-17	interposes between histone octamer and DNA	known site
KDM3B	S278	8.2	0.00120824	49	Lysine-specific demethylase 3B	demethylates K9 of histone 3	known site
NUMA1	S1862	3.8	0.000729205	640	Nuclear mitotic apparatus protein 1	abundant nuclear matrix protein	known site
PDS5A	S1276	11	0.00428036	100	Sister chromatid cohesion protein PDS5 homolog A	associated with chromatin during most of the cell cycle	known site near C-terminus
PHF3	S1925	5.5	4.98746e-06	25	PHD finger protein 3	has three domains characteristic of a transcription factor	known site near C-terminus
						Replication
BOD1L1	S1017	5.5	0.00498359	32	Biorientation of chromosomes in cell division protein 1-like 1	replication fork processing	known site
WRNIP1	T116	1.2	0.00395963	5	ATPase WRNIP1	negative regulator of DNA synthesis	known site
						Transcription, Template-specific
ELF1	S333	8.9	7.85045e-06	230	ETS-related transcription factor Elf-1	transcription factor, sequence-specific DNA binding	known site in ETS domain
GAS7	S152	2.4	0.0070787	17	Growth arrest-specific protein 7	transcription factor, sequence-specific DNA binding	known site
LRRFIP1	S300	22	1.0471e-09	2000	Leucine-rich repeat flightless-interacting protein 1	transcriptional regulation, DNA templated	known site between coiled-coil and DNA binding
						Transcription, General
EDF1	S53	0.32	0.00222855	750	Endothelial differentiation-related factor 1	transcriptional coactivator	known site
ELMSAN1	S461	1.6	0.000356376	52	ELM2 and SANT domain-containing protein 1	transcription factor	known site
HTATSF1	S387	1.6	0.0033909	34	HIV Tat-specific factor 1	plays role in transcriptional elongation	known site
MECP2	S286	2.3	0.000715007	800	Isoform B of Methyl-CpG-binding protein 2	binds single methyl-CG pairs, represses transcription	known site
NELFA	T307	14	1.17732e-07	140	Negative elongation factor A	part of NELF transcription regulation complex	unknown site
NELFA	T227	1.7	0.00265896	140	Negative elongation factor A	part of NELF transcription regulation complex	unknown site
NFATC3	S344	2.7	0.00627395	25	Nuclear factor of activated T-cells; cytoplasmic 3	transcriptional regulation	known site
PBXIP1	S43	12	0.000100937	350	Pre-B-cell leukemia transcription factor-interacting protein 1	corepressor of PBX2/3 transcription factors	known site
RBMX	S189	7.2	2.16986e-07	18	RNA-binding motif protein; X chromosome	involved in translation	known site
WAC	S12	6.1	2.28427e-05	93	WW domain-containing adapter protein with coiled-coil	chromatin and polymerase II core binding	known site
ZNF800	S457	0.48	0.00887798	12	Zinc finger protein 800	transcriptional regulation (probable)	known site
						mRNA, Splicing
THRAP3	S119	0.86	0.00733932	260	Thyroid hormone receptor-associated protein 3	involved in mRNA splicing	known site
ARL6IP4	S231	5.1	7.276e-05	75	Isoform 2 of ADP-ribosylation factor-like protein 6-interacting protein 4	mRNA splicing	known site in Ser-rich region
HNRNPU	S26	3.6	0.0036318	280	Heterogeneous nuclear ribonucleoprotein U	mRNA splicing and processing	known site
PNN	S66	2.1	0.00115055	100	Pinin	involved in mRNA splicing	known site
PRCC	S209	2.7	0.00722262	100	Proline-rich protein PRCC	functions in mitotic spindle and mRNA splicing	known site
PRPF40A	S34	2.1	0.00361261	100	Pre-mRNA-processing factor 40 homolog A	functions in cytoskeletal organization and mRNA splicing	known site
PRRC2A	S1219	4.9	0.00247023	28	Protein PRRC2A	involved in mRNA splicing	known site
RAVER1	S567	6.3	1.43653e-05	330	Isoform 2 of Ribonucleoprotein PTB-binding 1	with PTBP1 regulates alternative mRNA splicing	known site
RBM7	S136	5.3	5.70354e-05	28	RNA-binding protein 7	binds single-stranded RNA, possibly regulates splicing	known site
SRRM1	S756	0.58	0.00572325	50	Serine/arginine repetitive matrix protein 1	Involved in numerous pre-mRNA processing events	known site
SRRM2	S994	0.59	0.00146188	40	Serine/arginine repetitive matrix protein 2	involved in mRNA splicing	known site
SRRM2	S1483	0.66	0.0018498	40	Serine/arginine repetitive matrix protein 2	involved in mRNA splicing	known site
SRRM2	S1857	0.51	0.00186877	40	Serine/arginine repetitive matrix protein 2	involved in mRNA splicing	known site
SRRM2	S2581	0.75	0.00260764	40	Serine/arginine repetitive matrix protein 2	involved in mRNA splicing	known site
SRSF4	S326	0.73	0.00043784	460	Serine/arginine-rich splicing factor 4	alternative splice site selection during pre-mRNA splicing	unknown site
ZC3H13	S238	5.7	2.08383e-05	36	Zinc finger CCCH domain-containing protein 13	part of WTAP complex involved in mRNA processing	known site in Ser-rich region
ZC3HAV1	S378	3.6	1.84375e-05	190	Zinc finger CCCH-type antiviral protein 1	recruits degradative machinery to viral mRNAs	known site
						mRNA, Nuclear Export
TPR	S1660	6.9	3.58151e-05	380	Nucleoprotein TPR	nuclear pore component involved in mRNA export	known site
ZC3H11A	S290	2.7	0.000790412	100	Zinc finger CCCH domain-containing protein 11A	interacts with TREX complexes in nuclear mRNA export	known site
ZC3H11A	S295	1.9	0.00396119	100	Zinc finger CCCH domain-containing protein 11A	interacts with TREX complexes in nuclear mRNA export	known site
						mRNA, Translation
ABCF1	S109	0.42	0.0002	180	ATP-binding cassette sub-family F member 1	mRNA translation initiation	known CSNK2 site
CARHSP1	T54	1.4	0.00964851	1500	Calcium-regulated heat stable protein 1	stabilizes mRNA	known site
DCP1A	S525	0.63	0.00835969	33	mRNA-decapping enzyme 1A	mRNA-decapping enzyme	known site
EIF4B	Y233	13.6	1.55057e-06	370	Eukaryotic translation initiation factor 4B	initiation of translation	known site in Arg-Tyr-rich region
EIF4G1	S1238	14.6	3.22922e-09	125	Isoform 9 of Eukaryotic translation initiation factor 4 gamma 1	initiation of translation	known site N-terminal to MA3 domain
GTF2F1	T427	4.1	2.57598e-05	150	General transcription factor IIF subunit 1	recruits polymerase II to initiation sites	known site
GTF2I	S210	4.8	0.000302653	150	General transcription factor II-I	recruits polymerase II to transcriptional initiation sites	known site between GTF2I-like domains
RPS6	S236	0.28	0.00686495	1400	40S ribosomal protein S6	40S ribosomal protein	known site
RPS6	S235	0.45	0.00748636	1400	40S ribosomal protein S6	40S ribosomal protein	known PPP5C/RPS6KA site, facilitates preinitiation
						miRNA, Processing
DDX17	S572	8.2	1.66332e-09	1600	Probable ATP-dependent RNA helicase DDX17	miRNA processing	known site near C-terminus
DDX17	S599	2.1	1.13465e-05	1600	Probable ATP-dependent RNA helicase DDX17	miRNA processing	known site near C-terminus
DDX17	Y602	4.1	0.00875782	1600	Probable ATP-dependent RNA helicase DDX17	miRNA processing	unknown site near C-terminus
						Signaling, Kinase
ABI1	S225	0.73	0.005	1000	Abl interactor 1	negative regulator of ABL	known site
ABI1	T229	0.54	0.008	1000	Abl interactor 1	negative regulator of ABL	unknown site
CDC42BPB	S914	2.5	0.000124754	ND	Serine/threonine-protein kinase MRCK beta	Kinase downstream of CDC42	known site
CDK14	S78	3.3	0.00341985	1	Cyclin-dependent kinase 14	promoted by cyclins, repressed by CDKN1A	known site
GRK6	S578	2.3	0.000146708	500	Isoform GRK6B of G protein-coupled receptor kinase 6	phosphorylates activated G-protein-coupled receptors	unknown site in alternative C-terminus
GSK3B	S9	3.3	7.33599e-05	125	Isoform 2 of Glycogen synthase kinase-3 beta	diverse inactivating phorphorylations	known AKT1 and RPS6KA3 site, inactivating
MAP2K2	S226	3.1	0.000154113	1500	Dual specificity mitogen-activated protein kinase kinase 2	activator of MAPK1/3 (ERKs)	known site in activation loop, target of Yersinia YopJ
MAP2K4	T89	2.1	0.00018519	150	Isoform 2 of Dual specificity mitogen-activated protein kinase kinase 4	activator of MAPK8/9/10 (JNKs)	known AKT1 site
MAP2K4	S91	3.1	0.000229354	150	Isoform 2 of Dual specificity mitogen-activated protein kinase kinase 4	activator of MAPK8/9/10 (JNKs)	known AKT1 site
OXSR1	S359	8.5	0.000486812	300	Serine/threonine-protein kinase OSR1	phosphorylates PAK1/RELL1/SLC12A2, regulates actin	known site
PAK4	S181	2.3	0.00161986	2	Serine/threonine-protein kinase PAK 4	kinase activated downstream of CDC42	known TBK1 site between CRIB and kinase domains
RPS6KA1	T393	2.4	0.00354345	760	Isoform 2 of Ribosomal protein S6 kinase alpha-1	between CTKD and NTKD, mediates full activation	near S389, major known autophorphorylation
RPS6KA3	T577	6.9	2.40423e-06	270	Ribosomal protein S6 kinase alpha-3	in CTKD, phosphorylation leads to activation of NTKD	known MAPK1/3 site, many NTKD substrates
SIK3	S568	0.69	0.00197095	6	Serine/threonine-protein kinase SIK3	activated at T163 by STK11/LKB1	known site
STK10	S454	7.2	1.3249e-05	1500	Serine/threonine-protein kinase 10	phosphorylates MSN/EZR/RDX ERM proteins	known site between kinase and PKK domains
STK10	S20	3.2	0.00406926	1500	Serine/threonine-protein kinase 10	phosphorylates MSN/EZR/RDX ERM proteins	known site N-terminal to kinase domain
TNIK	S769	0.14	9.51971e-05	240	TRAF2 and NCK-interacting protein kinase	multiple proteoforms and targets	known site
TNIK	S764	3.2	0.00757886	240	TRAF2 and NCK-interacting protein kinase	multiple proteoforms and targets	known site said to control localization
						Signaling, Phosphatase
ARPP19	S104	0.49	0.00035733	240	cAMP-regulated phosphoprotein 19	inhibitor of PP2A phosphatase	known site, at end of endosulfine domain
ENSA	S109	0.39	1.37613e-05	1000	Alpha-endosulfine	PP2A inhibitor, binds SNCA via this site	known PKA site
PPP1R12A	S507	4.6	0.0006303	950	Protein phosphatase 1 regulatory subunit 12A	regulates PPP1C	known site
PTPN11	Y546	20	0.000397193	260	Tyrosine-protein phosphatase non-receptor type 11	signal transduction from tyrosine kinases	known activating site near C-terminus
SSH2	S784	0.49	0.000574561	8	Protein phosphatase Slingshot homolog 2	dephosphorylates/activates cofilin leading to actin disassembly	unknown site
						Signaling, Scaffold
EFHD2	S76	2.7	0.00288688	3000	EF-hand domain-containing protein D2	negative regulator of NF-kappaB	known site N-terminal to first EF hand
EFHD2	S74	1.8	0.00839294	3000	EF-hand domain-containing protein D2	negative regulator of NF-kappaB	known site N-terminal to first EF hand
GIGYF1	S157	4.1	0.00017052	7	PERQ amino acid-rich with GYF domain-containing protein 1	regulates tyrosine kinase receptor signaling via GRB10	known site
GIGYF2	S160	1.7	0.00100943	24	PERQ amino acid-rich with GYF domain-containing protein 2	regulates tyrosine kinase receptor signaling via GRB10	known site
GPS1	S510	2.1	0.00898819	200	Isoform 2 of COP9 signalosome complex subunit 1	component of the COP9 signalosome complex (CSN)	known ATM/ATR site near C-terminus
HCLS1	S149	0.44	0.000188103	9400	Hematopoietic lineage cell-specific protein	scaffold and substrate for LYN/FYN/FGR	known site at junction of cortactin domains
HMGXB4	S497	5.4	1.41812e-05	4	HMG domain-containing protein 4	negative regulation of Wnt signaling pathway	known site
HSH2D	S194	7.3	5.21215e-05	125	Hematopoietic SH2 domain-containing protein	scaffold protein involved in signaling	known site
IL16	S845	7.1	5.19207e-05	2600	Pro-interleukin-16	scaffold, large precursor of IL16	known site in disordered sequence
PML	S480	4.5	1.19414e-05	5	Protein PML	constituent of PML nuclear bodies	known site
SASH3	S25	3.6	7.33486e-05	1400	SAM and SH3 domain-containing protein 3	signaling adapter protein	known site
SHC1	S139	2.9	1.5343e-06	160	Isoform 6 of SHC-transforming protein 1	couples activated growth factor receptors to signaling	known PKCB site
SOS1	S1134	6.4	3.25379e-05	3	Son of sevenless homolog 1	binds to YWHA (14.3.3) proteins	known RSK/RPS6KA3 site
						Signaling, Small GTPase
AKAP13	S2732	0.52	0.002	110	Isoform 2 of A-kinase anchor protein 13	activates RHOs downstream of GPCRs	known site
ARFGEF2	S227	0.53	0.003	8	Brefeldin A-inhibited guanine nucleotide-exchange protein 2	activates ARFs, Golgi vesicular transport	known site
ARHGAP25	S363	7.2	6e-07	1400	Isoform 4 of Rho GTPase-activating protein 25	inactivates RHO	known site, just after RHO-GAP domain
ARHGEF6	S225	1.8	6e-05	700	Rho guanine nucleotide exchange factor 6	activates RAC, implicated in motility	known site, between SH3 and DH domains
ARHGEF6	S640	2.1	0.000727966	700	Rho guanine nucleotide exchange factor 6	activates RAC, implicated in motility	known site
ARHGEF7	S249	2.1	9.84005e-05	110	Rho guanine nucleotide exchange factor 7	activates RAC, implicated in motility	known site, between SH3 and DH domains
ATL1	S10	3.6	0.00838444	12	Atlastin-1	dynamin-like GTPase, membrane tether	known site
DOCK11	S12	3.9	4.16377e-06	140	Dedicator of cytokinesis protein 11	GEF for CDC42	known site
DOCK11	S23	4.6	0.00416163	140	Dedicator of cytokinesis protein 11	GEF for CDC42	known site
DOCK2	S1705	1.7	0.00949519	470	Dedicator of cytokinesis protein 2	GEF for RAC	known site
DOCK5	S1834	9.1	1.3674e-06	58	Dedicator of cytokinesis protein 5	GEF for RHO and RAC	known site
HMHA1	S623	1.6	0.000837362	620	Minor histocompatibility protein HA-1	GAP for RHO GTPases	known site
IPCEF1	S352	2.9	8.38284e-05	410	Isoform 2 of Interactor protein for cytohesin exchange factors 1	promotes GEF activity of CYTHs for ARFs	known site
RABGEF1	S310	4.5	0.00503272	51	Rab5 GDP/GTP exchange factor	GEF for RAB5A	known site
RAPGEF2	S960	1.6	0.00654022	13	Rap guanine nucleotide exchange factor 2	GEF for RAP1A/2A/2B	known site that controls activity
RASAL3	S859	0.54	0.00127538	37	RAS protein activator like-3	GAP for RAS	known site
REPS2	S254	0.48	0.00960279	75	RalBP1-associated Eps domain-containing protein 2	growth factor signaling through RAL	known site
RGS18	S49	3.3	6.53388e-05	730	Regulator of G-protein signaling 18	GAP for Galpha-I and -q subunits	known site, binds to YWHA (14.3.3) protein
SIPA1	S912	3.6	0.000278523	270	Signal-induced proliferation-associated protein 1	GAP for RAP1A/B	known site
SRGAP3	S895	2.2	0.000758319	12	SLIT-ROBO Rho GTPase-activating protein 3	GAP for RAC and CDC42	known site
TAGAP	S698	5.1	2.67821e-05	21	T-cell activation Rho GTPase-activating protein	activates Rho-type GTPases	unknown site
						Signaling, Phosphatidyalinositol
FAM126B	S508	6.5	1.75673e-06	14	Protein FAM126B	localizes PI4K to plasma membrane	known site
INPP5D	S971	5.3	1.15773e-06	540	Phosphatidylinositol 3;4;5-trisphosphate 5-phosphatase 1	Ptdins(3,4,5) P3 to Ptdins(3,4)P2	known site
INPP5D	S1039	0.73	0.00011743	540	Phosphatidylinositol 3;4;5-trisphosphate 5-phosphatase 1	Ptdins(3,4,5) P3 to Ptdins(3,4)P2	known site
ITPKB	S43	1.9	0.00693291	23	Inositol-trisphosphate 3-kinase B	inositol (1,4,5)P3 to inositol (1,3,4,5)P4, calmodulin regulated	known site
PI4KA	S140	5.9	1.02273e-07	25	Phosphatidylinositol 4-kinase alpha	phosphorylates phosphatidyl inositol in 1st step towards PIP	unknown site
PI4KB	S413	0.44	0.000587644	20	Isoform 2 of Phosphatidylinositol 4-kinase beta	phosphorylates phosphatidyl inositol in 1st step towards PIP	known site
PLCG2	S1259	9.1	0.00287087	560	1-phosphatidylinositol 4;5-bisphosphate phosphodiesterase gamma-2	produces DAG and IP3 from PIP, from tyrosine kinase signaling	known site near C-terminus
PLEKHA2	S349	1.7	0.00273676	450	Pleckstrin homology domain-containing family A member 2	binds PtdIns(4,5)P2, recruits other proteins to membrane	known site
						Signaling, Ubiquitin
HECTD1	S1384	4.5	6.86153e-05	21	E3 ubiquitin-protein ligase HECTD1	E3 ubiquitin-protein ligase	known site
HECTD1	S357	3.9	7.01693e-05	21	E3 ubiquitin-protein ligase HECTD1	E3 ubiquitin-protein ligase	known site
MYCBP2	S3440	3.1	0.000569566	40	Probable E3 ubiquitin-protein ligase MYCBP2	E3 ligase for TSC	known site in "unknown region"
RNF169	S693	2.3	0.000639197	27	E3 ubiquitin-protein ligase RNF169	E3 ubiquitin ligase, negative regulator of double-strand breaks	known site
UBE2J1	S184	4.9	5.69397e-05	40	Ubiquitin-conjugating enzyme E2 J1	type IV membrane protein, targets misfolded ER proteins	known site
USP15	S229	4.2	0.00282509	140	Ubiquitin carboxyl-terminal hydrolase 15	deubiquinates in NFkappaB and TGFbeta pathways	known site between DUSP and USP domains
USP24	S1943	2.2	0.00101475	19	Ubiquitin carboxyl-terminal hydrolase 24	deubiquinates DDB (DNA damage-binding) 2	known site in USP domain
						Cytoskeleton, Intermediate Filament
LBR	S67	6.1	0.00249868	940	Lamin-B receptor	multi-pass anchor in inner nuclear membrane	known site in N-terminal nuclear tail
LMNB1	S23	12	1.69045e-08	10000	Lamin-B1	intermediate filament inner face of nuclear envelope	known site in the head domain
LMNB1	T20	4.7	0.000305381	10000	Lamin-B1	intermediate filament inner face of nuclear envelope	known site in the head domain
LMNB2	S37	1.9	0.00531212	1300	Lamin-B2	intermediate filament inner face of nuclear envelope	known site in head region
TMPO	S156	0.55	0.000649658	1100	Lamina-associated polypeptide 2; isoforms beta/gamma	organization of nuclear membrane, binds LMNA	known site
VIM	S7	19	9.14615e-09	22000	Vimentin	Intermediate filament	known PRKCA and PRKACA site in head
VIM	Y11	33	3.57077e-08	22000	Vimentin	Intermediate filament	known site in head
VIM	S8	20	9.97714e-07	22000	Vimentin	Intermediate filament	known PRKCA site in head
VIM	S39	2.8	1.66751e-05	22000	Vimentin	Intermediate filament	known site for many kinases in head
VIM	S47	5.5	0.000482969	22000	Vimentin	Intermediate filament	known site in head
VIM	S73	1.7	0.00485532	22000	Vimentin	Intermediate filament	known PRKACA site in head
						Cytoskeleton, Microfilament
ADD3	S650	6.3	3e-05	1600	Gamma-adducin	actin -spectrin network formation	known site
ADD3	T661	4.2	0.002	1600	Gamma-adducin	actin-spectrin network formation	known site
DBNL	T270	2.6	1.67666e-05	5000	Drebrin-like protein	binds f-actin and dynamin (DNM1)	known site
DBNL	S269	2.6	0.000109475	5000	Drebrin-like protein	binds f-actin and dynamin (DNM1)	known site
EPB41	S709	3.1	9.32483e-05	380	Protein 4.1	stabilizes spectrin-actin interaction	known PKA site, C-terminal to SAB domain
EVL	S333	2.8	0.000276231	660	Isoform 1 of Ena/VASP-like protein	PKA substrate, actin nucleation and polymerization	known site between EVH2 blocks B and C
EVL	S351	1.5	0.00268891	660	Isoform 1 of Ena/VASP-like protein	PKA substrate, actin nucleation and polymerization	known site between EVH2 blocks B and C
EVL	S285	5.8	0.00635195	660	Isoform 1 of Ena/VASP-like protein	PKA substrate, actin nucleation and polymerization	known site between EVH2 blocks B and C
EVL	S308	2.1	0.00805164	660	Isoform 1 of Ena/VASP-like protein	PKA substrate, actin nucleation and polymerization	known site between EVH2 blocks B and C
EVL	S306	1.9	0.00648861	660	Isoform 1 of Ena/VASP-like protein	PKA substrate, actin nucleation and polymerization	known site between EVH2 blocks B and C
FHOD1	S357	2.5	3.17537e-05	63	FH1/FH2 domain-containing protein 1	helps assemble stress fibers vis-à-vis microtubules	known site in GBD/FH3 domain
FHOD1	S523	3.7	8.59742e-05	63	FH1/FH2 domain-containing protein 1	helps assemble stress fibers vis-à-vis microtubules	known site between GBD/FH3 and FH2 domains
LASP1	T104	0.14	1.25486e-05	9700	Isoform 2 of LIM and SH3 domain protein 1	regulation of actin cytoskeleton	known site between the nebulin domains
LCP1	S5	8.5	0.00822716	11000	Plastin-2	actin-binding	known PKACA/RPs6KA1 site next to EF1
LSP1	T330	0.59	0.000815958	5600	Isoform 3 of Lymphocyte-specific protein 1	actin-binding, proteoform 3 has 128 extra residues	known site in proteoform 1
LSP1	S431	0.56	0.00328261	5600	Isoform 3 of Lymphocyte-specific protein 1	actin-binding, proteoform 3 has 128 extra residues	known site in proteoform 1
MYO1F	T943	2.7	0.00427423	2000	Unconventional myosin-If	binds actin microfilaments to membrane compartments	known site between TH1 and SH3 domains
MYO9B	S1290	2.4	5.3942e-05	150	Unconventional myosin-IXb	binds actin and is a Rho GAP	known site between IQ and RhoGAP domains
MYO9B	S1405	3.3	0.00170029	150	Unconventional myosin-IXb	binds actin and is a Rho GAP	known site between IQ and RhoGAP domains
MYO9B	T1346	2.3	0.00558089	150	Unconventional myosin-IXb	binds actin and is a Rho GAP	known site between IQ and RhoGAP domains
PPP1R18	S224	2.5	0.00108698	160	Phostensin	Targets PP1 to actin	known site between N- and C-phosphotensin domains
PPP1R9B	S94	25	3.05655e-08	160	Neurabin-2	actin interacting	site site determing interaction with actin
RCSD1	S83	16	2.32552e-07	3100	CapZ-interacting protein	phosphorylation causes dissocation from CAPZA1/2	known MAPK8 site N-terminal to CAP-ZIP domain
RCSD1	S68	4.4	9.24663e-05	3100	CapZ-interacting protein	phosphorylation causes dissocation from CAPZA1/2	known MAPK8 site N-terminal to CAP-ZIP domain
RCSD1	S351	1.9	0.000239163	3100	CapZ-interacting protein	phosphorylation causes dissocation from CAPZA1/2	known site C-terminal to RCSD domain
RCSD1	S216	1.9	0.00142453	3100	CapZ-interacting protein	phosphorylation causes dissocation from CAPZA1/2	known MAPK8 site between CAP-ZIP and RCSD
RCSD1	S177	5.1	0.00167971	3100	CapZ-interacting protein	phosphorylation causes dissocation from CAPZA1/2	known site in CAP-ZIP domain
SPTAN1	S1031	0.22	4.94238e-05	900	Isoform 2 of Spectrin alpha chain; non-erythrocytic 1	aka fodrin, calcium-regulated cytoskeletal associations	known site between SH3 and 11th spectrin domain
SVIL	S245	2.2	0.000102159	240	Isoform 2 of Supervillin	actin-membrane interactions	known site near N-terminus
SVIL	T240	3.6	0.00212263	240	Isoform 2 of Supervillin	actin-membrane interactions	known site near N-terminus
WAS	S221	2.2	0.0036133	2300	Wiskott-Aldrich syndrome protein	effector of CDC42, actin organization	known site
ZYX	S344	7.4	3.18995e-06	2600	Zyxin	at focal adhesions, binds ena/vasp	known site
ZYX	T270	6.2	3e-05	2600	Zyxin	at focal adhesions, binds ena/vasp	known site
ZYX	S267	3.5	0.0005	2600	Zyxin	at focal adhesions, binds ena/vasp	known site
						Cytoskeleton, Microtubule
MAP7D1	S399	0.41	0.00149039	40	MAP7 domain-containing protein 1	microtubule cytoskeleton organization and biogenesis	known site
MAPRE1	T154	3.1	6.41816e-05	2800	Microtubule-associated protein RP/EB family member 1	binds plus end microtubules	known MAP3K5 site between CH and EB1 domains
MAPRE2	S228	6.1	0.000250859	780	Microtubule-associated protein RP/EB family member 2	binds plus end microtubules	unknown site between CH and EB1 domains
MAST2	S900	0.68	9.05702e-05	2	Microtubule-associated serine/threonine-protein kinase 2	phosphorylates so as to link microtubules to membrane proteins	known site between kinase and PDZ domains
MAST3	S747	0.31	0.00130875	40	Microtubule-associated serine/threonine-protein kinase 3	phosphorylates so as to link microtubules to membrane proteins	known site between kinase and PDZ domains
PCM1	S1283	3.9	0.00108098	18	Pericentriolar material 1 protein	plays roles in the microtubule organizing center	known site
STMN1	S38	3.8	0.00015076	8000	Isoform 2 of Stathmin	prevents assembly and promotes disassembly of microtubules	known site for many kinases, activating
						Vesicle-related
ANKRD6	T39	2.6	0.009	1	Ankyrin repeat domain-containing protein 6	regulates GSKB phosphorylation	known site, between ANK domains
CLEC16A	S863	0.61	0.000618176	11	Protein CLEC16A	regulator of mitophagy	known site
DTNBP1	S11	7.3	1.67769e-07	56	Dysbindin	biogenesis of lysosome-related organelles	known site
FAM21B	S728	3.2	0.0035712	1	WASH complex subunit FAM21B	in WASH complex on endosomes	known site in Lfa motif 10
FCHO1	S570	3.1	1.24928e-05	31	FCH domain only protein 1	participates in forming clathrin-coated pits	known site close to MHD
PACS1	T319	15	8.30326e-07	200	Isoform 2 of Phosphofurin acidic cluster sorting protein 1	involved in endosome-to-Golgi trafficking of membrane proteins	known site
PLIN3	S130	5.1	0.000184104	14	Perilipin-3	coat protein for membrane vesicles and lipid droplets	known PRKD site
RAB11FIP1	S435	0.42	0.000770888	60	Rab11 family-interacting protein 1	Rab11 effector protein involved in the endosomal recycling	known site
RAB7A	S72	3.5	0.000525099	1400	Ras-related protein Rab-7a	regulator in endo-lysosomal trafficking	known site that controls activity
STX17	S289	0.58	0.00511318	25	Syntaxin-17	SNARE of the autophagosome	known site in cytoplasmic tail
SYNRG	S935	0.43	0.00725542	17	Synergin gamma	membrane trafficking at the trans-Golgi network	known site
SYTL1	S470	0.81	0.00388276	460	Synaptotagmin-like protein 1	vesicle trafficking, RAB27A effector, binds PtdIna(3,4,5)P3	known site in C2 domain
						Podosome-related
BIN2	S398	7.2	2.89376e-06	1900	Bridging integrator 2	membrane curvature, podosome formation	known site
BIN2	S263	3.9	0.000231056	1900	Bridging integrator 2	membrane curvature, podosome formation	known site
						Membrane Protein
ADAM19	T769	0.39	0.006	25	Disintegrin and metalloproteinase domain-containing protein 19	Metalloproteinase, cytoplasmic tail	known site, cytoplasmic tail
P2RY8	S327	0.29	0.00138412	65	P2Y purinoceptor 8	G-coupled purinergic receptor	known site in cytoplasmic tail
SELPLG	S405	5.9	0.000164869	690	Isoform 2 of P-selectin glycoprotein ligand 1	displays complex carbohydrate to capture P-selectin	known site in cytoplasmic tail
SLC9A1	S605	0.62	0.0062609	110	Sodium/hydrogen exchanger 1	sodium-hydorgen multipass exchanger	known site in cytoplasmic tail
SLC9A3R1	S280	3.9	0.00030614	350	Na(+)/H(+) exchange regulatory cofactor NHE-RF1	links membrane proteins to ERM proteins and hence to actin	known site between PDZ and EBP domains
						Metabolic
MFF	T138	7.6	3.03584e-10	300	Mitochondrial fission factor	type IV membrane protein, role in fission	known site on cytoplasmic side
NADK	S50	0.47	0.0029603	1300	Isoform 2 of NAD kinase	phosphorylates NAD+	known site
NADK	S55	0.38	0.00784888	1300	Isoform 2 of NAD kinase	phosphorylates NAD+	known site
NCF1	S320	8.3	3.64628e-08	7000	Neutrophil cytosol factor 1	regulatory subunit of CYBB/CYBA NOX complex	activating IRAK4/PKACA/PKC site
NCF1	Y324	7.4	1.18968e-07	7000	Neutrophil cytosol factor 1	regulatory subunit of CYBB/CYBA NOX complex	unknown
NCF1	S345	2.5	4.67045e-05	7000	Neutrophil cytosol factor 1	regulatory subunit of CYBB/CYBA NOX complex	known site considered activating
NCF1	S348	1.8	0.000190411	7000	Neutrophil cytosol factor 1	regulatory subunit of CYBB/CYBA NOX complex	activating IRAK4/MAPK3/MAPK11-14/CSNK2A1
						Unknown Function
CCDC86	S217	3.1	4.05422e-05	28	Coiled-coil domain-containing protein 86	unknown	known site
FRMD8	S439	4.5	0.000180168	19	FERM domain-containing protein 8	unknown	known site
GLTSCR1L	S980	2.4	0.00504495	8	GLTSCR1-like protein	unknown structure and function	known site
HIDE1	T212	5.9	0.00513942	850	Protein HIDE1	uncharacterized type I membrane protein	unknown site in cytoplasmic tail
NHSL2	S668	23	1.09865e-07	420	NHS-like protein 2	unknown function, homolog of Nance-Homan Syndrome protein	known site
NHSL2	S393	18	1.29879e-07	420	NHS-like protein 2	unknown function, homolog of Nance-Homan Syndrome protein	unknown sites
NHSL2	S695	5.2	1.32775e-05	420	NHS-like protein 2	unknown function, homolog of Nance-Homan Syndrome protein	known site
NHSL2	S435	4.8	3.74942e-05	420	NHS-like protein 2	unknown function, homolog of Nance-Homan Syndrome protein	known site
NHSL2	S210	2.3	0.000160913	420	NHS-like protein 2	unknown function, homolog of Nance-Homan Syndrome protein	known site
OGFR	S378	1.9	5.16023e-05	160	Opioid growth factor receptor	atypical receptor for Met-enkephalin, can enter nucleus	known site
PRR14	Y486	4.8	0.000880104	26	Proline-rich protein 14	585-residue protein of unknown function	unknown site in a tantalus-like domain
RSRC2	S104	2.4	0.00358271	ND	Arginine/serine-rich coiled-coil protein 2	poorly annotated Zinc finger C3H1 domain-containing protein	no Ser at 104, is a Ser at 103
S100A8	S90	0.6	0.00927915	1600	Protein S100-A8	zinc- and calcium-binding, intra- and extracellular functions	known site
TMCC2	S464	0.45	0.000230978	9	Transmembrane and coiled-coil domains protein 2	poorly annotated multi-pass membrane protein	known site
TOR4A	S63	4.1	4.12634e-05	170	Torsin-4A	poorly annotated ATP-binding protein	known TBK1 site
TPD52	S195	3.5	0.000884479	1900	Isoform 3 of Tumor protein D52	cytoplasmic protein of unclear function	known site
